# Supplementary material for: A Nanosheet-Assembled SnO2-Integrated Anode
Source: Molecules. 2021 Oct 10;26(20):6108. doi: 10.3390/molecules26206108 (PMC8538835; doi:10.3390/molecules26206108)
Supplement: Supplementary file 1 [file molecules-26-06108-s001.zip]

Archive with 1 entries (1 files):
- molecules-1344966-supplementary.pdf
